# Supplementary material for: Ce-MBGs Loaded with Gentamicin: Characterization and In Vitro Evaluation
Source: J Funct Biomater. 2023 Feb 26;14(3):129. doi: 10.3390/jfb14030129 (PMC10054597; doi:10.3390/jfb14030129)
Supplement: Supplementary file 1 [file jfb-14-00129-s001.zip]

Archive with 1 entries (1 files):
- jfb-2195417-supplementary.pdf
